# Supplementary material for: A new species of Gastrosaccus Norman, 1868 (Mysida, Mysidae, Gastrosaccinae) from a sandy shore of Indonesia
Source: Zookeys. 2014 Sep 1;(438):17–32. doi: 10.3897/zookeys.438.8031 (PMC4155722; doi:10.3897/zookeys.438.8031)
Supplement: XML Treatment for Gastrosaccus [file zookeys.438.8031-treatment1.xml]

<!DOCTYPE tp:taxon-treatment
  PUBLIC "-//TaxonX//DTD Taxonomic Treatment Publishing DTD v0 20100105//EN" "tax-treatment-NSO.dtd">
<tp:taxon-treatment xmlns:tp="http://www.plazi.org/taxpub"><tp:treatment-meta><kwd-group><label>Taxon classification</label><kwd><named-content content-type="kingdom">Animalia</named-content></kwd><kwd><named-content content-type="order">Mysida</named-content></kwd><kwd><named-content content-type="family">Mysidae</named-content></kwd></kwd-group><mixed-citation publication-type="journal"><person-group><name><surname>Hanamura</surname><given-names>Yukio</given-names></name><name><surname>Mantiri</surname><given-names>Rose O.S.E.</given-names></name><name><surname>Ohtsuka</surname><given-names>Susumu</given-names></name></person-group><article-title>A new species of <italic>Gastrosaccus</italic> Norman, 1868 (Mysida, Mysidae, Gastrosaccinae) from a sandy shore of Indonesia</article-title><source>Zookeys</source><day>1</day><month>9</month><year>2014</year><volume>2014</volume><issue>438</issue><fpage>17</fpage><lpage>32</lpage><pub-id pub-id-type="doi">10.3897/zookeys.438.8031</pub-id></mixed-citation></tp:treatment-meta><tp:nomenclature><label>Genus</label><tp:taxon-name>
                            <tp:taxon-name-part taxon-name-part-type="genus">Gastrosaccus</tp:taxon-name-part>
                        </tp:taxon-name><tp:taxon-authority>Norman, 1868</tp:taxon-authority><tp:nomenclature-citation-list><tp:nomenclature-citation><tp:taxon-name>Gastrosaccus</tp:taxon-name><comment> Norman, 1868: 438.</comment></tp:nomenclature-citation><tp:nomenclature-citation><tp:taxon-name>Acanthocaris</tp:taxon-name><comment> Sim, 1872: 185.</comment></tp:nomenclature-citation><tp:nomenclature-citation><tp:taxon-name>Pontomysis</tp:taxon-name><comment> Czerniavsky, 1882: 77.</comment></tp:nomenclature-citation></tp:nomenclature-citation-list></tp:nomenclature><tp:treatment-sec sec-type="Type species"><title>Type species.</title><p><italic><tp:taxon-name>Mysis spinifera</tp:taxon-name></italic> Goës, 1864; by monotypy.</p></tp:treatment-sec><tp:treatment-sec sec-type="Remarks"><title>Remarks.</title><p><xref ref-type="bibr" rid="B20">Norman (1868)</xref> instituted the genus <italic><tp:taxon-name>Gastrosaccus</tp:taxon-name></italic> to accommodate mysid specimens having a characteristic formation of marsupium, for which the pleura of the female first abdominal somite are greatly expanding as to support the oostegites. When establishing <italic><tp:taxon-name>Gastrosaccus</tp:taxon-name></italic>, Norman actually intended to place <italic><tp:taxon-name>Mysis spinifera</tp:taxon-name></italic> Goës, 1864, in the genus but he mistakenly referred his specimens to <italic><tp:taxon-name>Mysis sancta</tp:taxon-name></italic> van Beneden, 1861 because he first thought that <italic><tp:taxon-name>Mysis spinifera</tp:taxon-name></italic> could be a synonym of <italic><tp:taxon-name>Mysis sancta</tp:taxon-name></italic>. This was later corrected by replacing it with <italic><tp:taxon-name>Gastrosaccus spinifer</tp:taxon-name></italic> (see <xref ref-type="bibr" rid="B21">Norman 1892</xref>, <xref ref-type="bibr" rid="B25">Tattersall and Tattersall 1951</xref>). The genus currently contains 24 species (<xref ref-type="bibr" rid="B17">Mees and Meland 2013</xref>).</p></tp:treatment-sec><ref-list><ref id="B20"><mixed-citation xmlns:xlink="http://www.w3.org/1999/xlink" xlink:type="simple"><person-group><name name-style="western"><surname>Norman</surname><given-names>AM</given-names></name></person-group> (<year>1868</year>) <article-title>Preliminary report on the Crustacea, Molluscoida, Echinodermata, and Coelenterata, procured by the Shetland Dredging Committee in 1867.</article-title><source>Report of the British Association for the Advancement of Science</source><volume>37</volume>: <fpage>437</fpage>−<lpage>441</lpage>.</mixed-citation></ref><ref id="B21"><mixed-citation xmlns:xlink="http://www.w3.org/1999/xlink" xlink:type="simple"><person-group><name name-style="western"><surname>Norman</surname><given-names>AM</given-names></name></person-group> (<year>1892</year>) <article-title>On British Mysidae, a family of Crustacea Schizopoda.</article-title><source>Annals and Magazine of Natural Hisotory</source><volume>10</volume>: <fpage>143</fpage>−<lpage>166</lpage>, <fpage>242</fpage>−<lpage>263</lpage>.</mixed-citation></ref><ref id="B25"><mixed-citation xmlns:xlink="http://www.w3.org/1999/xlink" xlink:type="simple"><person-group><name name-style="western"><surname>Tattersall</surname><given-names>WM</given-names></name><name name-style="western"><surname>Tattersall</surname><given-names>OS</given-names></name></person-group> (<year>1951</year>) <source>The British Mysidacea.</source><publisher-name>The Ray Society</publisher-name>, <publisher-loc>London</publisher-loc>, <size units="page">460 pp</size>.</mixed-citation></ref><ref id="B17"><mixed-citation xmlns:xlink="http://www.w3.org/1999/xlink" xlink:type="simple"><person-group><name name-style="western"><surname>Mees</surname><given-names>J</given-names></name><name name-style="western"><surname>Meland</surname><given-names>K</given-names></name></person-group> (<year>2013</year>) <source>World List of Lophogastrida, Stygiomysida and Mysida</source>. <ext-link ext-link-type="uri" xlink:href="http://www.marinespecies.org/mysidacea" xlink:type="simple">http://www.marinespecies.org/mysidacea</ext-link> [<date-in-citation content-type="access-date">accessed on 15 November, 2013</date-in-citation>]</mixed-citation></ref></ref-list></tp:taxon-treatment>
